# Supplementary material for: Silk Particle Production Based on Silk/PVA Phase Separation Using a Microfabricated Co-flow Device
Source: Molecules. 2020 Feb 17;25(4):890. doi: 10.3390/molecules25040890 (PMC7070425; doi:10.3390/molecules25040890)
Supplement: Supplementary file 1 [file molecules-25-00890-s001.zip]

Archive with 8 entries (8 files):
- Supplementary Materials/desktop.ini
- Supplementary Materials/Supplementary Materials.docx
- Supplementary Materials/Video S1.mp4
- Supplementary Materials/Video S2.mp4
- Supplementary Materials/Video S3.mp4
- Supplementary Materials/Video S4.mp4
- Supplementary Materials/Video S5.mp4
- Supplementary Materials/Video S6.mp4
